# Supplementary material for: A comprehensive analysis of chemical and biological pollutants (natural and anthropogenic origin) of soil and dandelion (Taraxacum officinale) samples
Source: PLoS One. 2023 Jan 20;18(1):e0280810. doi: 10.1371/journal.pone.0280810 (PMC9858760; doi:10.1371/journal.pone.0280810)
Supplement: S5 Table — (XLSX) [file pone.0280810.s006.xlsx]

## Sheet: Arkusz1
Supplementary Table 5. Correlations between the concentrations of metals measured in individual parts of plants and soil samples
The r values marked in red are statistically significant (p<0.05). ND - not determined.
	Co Soil Rudenka	Ni Soil Rudenka	Cd Soil Rudenka	Cu Soil Rudenka	Pb Soil Rudenka	Zn Soil Rudenka	Tl Soil Rudenka
Co Roots Rudenka	0.895036	0.508785	-0.697049	0.0655207	0.801257	0.983137	0.967488
Ni Roots Rudenka	0.822962	0.625428	-0.588633	-0.0762655	0.877824	0.947391	0.993533
Cd Roots Rudenka	-0.747647	-0.715803	0.485796	0.197133	-0.929625	-0.901356	-0.999965
Cu Roots Rudenka	0.657863	-0.704224	-0.870007	0.981981	-0.376217	0.425578	0
Pb Roots Rudenka	-0.999844	-0.0890379	0.937679	-0.488338	-0.466011	-0.966207	-0.764642
Zn Roots Rudenka	-0.900155	0.370161	0.993573	-0.829673	-0.0164377	-0.745809	-0.391396
Tl Roots Rudenka	0.999746	0.0489443	-0.950885	0.523008	0.430083	0.955069	0.73813
	Co Soil Warszawa 1	Ni Soil Warszawa 1	Cd Soil Warszawa 1	Cu Soil Warszawa 1	Pb Soil Warszawa 1	Zn Soil Warszawa 1	Tl Soil Warszawa 1
Co Roots Warszawa 1	-0.112336	-0.399815	0.833118	0.774956	0.378882	0.702959	0.396757
Ni Roots Warszawa 1	-0.185199	-0.369966	0.206439	0.359784	0.630131	0.296726	-0.612692
Cd Roots Warszawa 1	-0.150763	0.042999	-0.225543	-0.0190803	-0.12635	0.112955	-0.747555
Cu Roots Warszawa 1	0.131757	-0.0476147	0.395616	0.633232	-0.440384	0.751066	0.202912
Pb Roots Warszawa 1	0.00260619	0.136997	-0.372657	-0.0525136	-0.288318	0.103355	-0.939451
Zn Roots Warszawa 1	-0.0172849	-0.0911572	0.319219	0.531901	-0.383236	0.656355	0.0593024
Tl Roots Warszawa 1	0.16132	0.628748	-0.80386	-0.867878	-0.203871	-0.755634	-0.667003
	Co Soil Warszawa 2	Ni Soil Warszawa 2	Cd Soil Warszawa 2	Cu Soil Warszawa 2	Pb Soil Warszawa 2	Zn Soil Warszawa 2	Tl Soil Warszawa 2
Co Roots Warszawa 2	0.146574	0.996326	0.138901	-0.883667	-0.0106261	-0.998559	0.124107
Ni Roots Warszawa 2	0.184594	0.998941	0.255046	-0.864376	0.0948811	-0.999902	0.1557
Cd Roots Warszawa 2	0.0929913	0.404747	0.479242	-0.83581	0.664891	-0.43384	0.952849
Cu Roots Warszawa 2	0.126409	0.992006	0.801863	-0.902018	0.678312	-0.99554	0.541215
Pb Roots Warszawa 2	-0.0981729	0.74972	0.542544	-0.988733	0.576122	-0.77054	0.268514
Zn Roots Warszawa 2	0.727879	0.903628	0.846298	-0.991526	0.838878	-0.916889	0.398951
Tl Roots Warszawa 2	ND	0.869456	0.290559	-0.998421	0.220801	-0.884839	-0.286602
	Co Leaves Rudenka	Ni Leaves Rudenka	Cd Leaves Rudenka	Cu Leaves Rudenka	Pb Leaves Rudenka	Zn Leaves Rudenka	Tl Leaves Rudenka
Co Flowers Rudenka	0.413634	-0.683218	-0.194769	0.705872	-0.512282	-0.363564	-0.701674
Ni Flowers Rudenka	-0.0406468	0.927489	0.510659	-0.667844	0.804623	0.688278	0.810565
Cd Flowers Rudenka	-0.341416	-0.679096	-0.553251	0.478618	-0.885752	-0.724301	-0.576458
Cu Flowers Rudenka	-0.330079	-0.442938	-0.48003	0.46214	-0.206865	-0.0935091	0.248548
Pb Flowers Rudenka	-0.236361	-0.647218	-0.82582	0.622479	-0.505162	-0.18692	-0.0269188
Zn Flowers Rudenka	0.149026	-0.492169	-0.740067	0.51036	-0.328045	0.09857	0.0136623
Tl Flowers Rudenka	-0.559057	0.398513	0.479618	-0.24603	0.426012	-0.00786671	0.30802
	Co Leaves Warszawa 1	Ni Leaves Warszawa 1	Cd Leaves Warszawa 1	Cu Leaves Warszawa 1	Pb Leaves Warszawa 1	Zn Leaves Warszawa 1	Tl Leaves Warszawa 1
Co Flowers Warszawa 1	0.687734	-0.522024	-0.450111	0.335221	-0.299362	0.75311	0.0154475
Ni Flowers Warszawa 1	-0.565122	0.695433	0.439174	0.0738216	0.494695	-0.259462	0.927907
Cd Flowers Warszawa 1	0.606875	-0.769785	-0.653165	0.059021	-0.720909	0.506168	-0.826117
Cu Flowers Warszawa 1	-0.467671	0.343591	0.647533	0.691783	0.717829	-0.110476	0.231584
Pb Flowers Warszawa 1	0.458415	-0.553638	-0.424445	0.66863	-0.337654	0.783537	-0.157524
Zn Flowers Warszawa 1	-0.470603	0.368744	0.615992	0.691606	0.687253	-0.120643	0.332713
Tl Flowers Warszawa 1	0.828234	-0.779212	-0.905085	-0.291798	-0.944646	0.591627	-0.5295
	Co Leaves Warszawa 2	Ni Leaves Warszawa 2	Cd Leaves Warszawa 2	Cu Leaves Warszawa 2	Pb Leaves Warszawa 2	Zn Leaves Warszawa 2	Tl Leaves Warszawa 2
Co Flowers Warszawa 2	-0.0784973	0.235365	-0.328228	0.156712	0.0881415	0.0495467	-0.453774
Ni Flowers Warszawa 2	0.561764	0.344127	-0.664193	-0.520001	-0.636035	-0.592747	-0.447422
Cd Flowers Warszawa 2	0.815722	0.41485	-0.468641	-0.796632	-0.88183	-0.815401	-0.044473
Cu Flowers Warszawa 2	0.3359	0.301549	0.0956946	-0.36522	-0.275867	-0.241298	0.29654
Pb Flowers Warszawa 2	0.442232	0.429559	0.0179428	-0.467752	-0.308197	-0.337494	0.300874
Zn Flowers Warszawa 2	0.419272	0.596762	-0.147412	-0.326904	-0.308663	-0.252201	-0.0435159
Tl Flowers Warszawa 2	0.637013	0.729623	-0.0877685	-0.716304	-0.566764	-0.602951	0.412775
	Co Roots Rudenka	Ni Roots Rudenka	Cd Roots Rudenka	Cu Roots Rudenka	Pb Roots Rudenka	Zn Roots Rudenka	Tl Roots Rudenka
Co Leaves Rudenka	0.0980704	0.500463	-0.00312889	-0.164246	-0.395099	-0.344776	0.556067
Ni Leaves Rudenka	0.948011	0.970356	0.331095	0.14725	-0.651172	-0.333673	0.750003
Cd Leaves Rudenka	0.9053	0.87586	0.0734388	0.513714	-0.945661	-0.687032	0.858461
Cu Leaves Rudenka	-0.585159	-0.656106	-0.114448	-0.76	0.927227	0.971913	-0.917957
Pb Leaves Rudenka	0.839052	0.833936	0.194169	0.0955592	-0.63306	-0.192451	0.619419
Zn Leaves Rudenka	0.594923	0.757833	0.18322	-0.36603	-0.312763	0.0914894	0.435581
Tl Leaves Rudenka	0.67403	0.604938	-0.048459	-0.318535	-0.277112	0.220698	0.186994
	Co Roots Warszawa 1	Ni Roots Warszawa 1	Cd Roots Warszawa 1	Cu Roots Warszawa 1	Pb Roots Warszawa 1	Zn Roots Warszawa 1	Tl Roots Warszawa 1
Co Leaves Warszawa 1	0.448727	-0.0458349	-0.30118	0.344017	-0.351035	0.240565	-0.644702
Ni Leaves Warszawa 1	-0.0277343	0.585156	0.358053	-0.20031	0.369419	-0.152078	0.468593
Cd Leaves Warszawa 1	-0.537477	-0.229223	0.121929	-0.469052	0.173773	-0.384286	0.821871
Cu Leaves Warszawa 1	0.0845672	0.0349033	-0.628553	-0.688543	-0.751571	-0.666858	-0.296326
Pb Leaves Warszawa 1	-0.369511	0.0852669	-0.00308916	-0.584173	0.0362888	-0.534909	0.624031
Zn Leaves Warszawa 1	0.441846	0.0608363	-0.323616	0.0311261	-0.488725	0.0203605	-0.654561
Tl Leaves Warszawa 1	-0.00377004	0.399005	0.588819	-0.0168864	0.513784	0.0827358	0.667869
	Co Roots Warszawa 2	Ni Roots Warszawa 2	Cd Roots Warszawa 2	Cu Roots Warszawa 2	Pb Roots Warszawa 2	Zn Roots Warszawa 2	Tl Roots Warszawa 2
Co Leaves Warszawa 2	-0.213353	-0.265033	-0.0904342	-0.667545	-0.594274	-0.819986	-0.398229
Ni Leaves Warszawa 2	0.0409776	0.0319042	-0.180431	-0.274229	-0.135609	-0.238253	0.191088
Cd Leaves Warszawa 2	-0.429832	-0.44879	-0.182129	-0.346953	0.0410782	0.0529612	0.17301
Cu Leaves Warszawa 2	0.141224	0.171794	-0.185131	0.505181	0.404059	0.651887	0.473238
Pb Leaves Warszawa 2	0.236187	0.300582	0.00237619	0.617236	0.526626	0.779349	0.505966
Zn Leaves Warszawa 2	-0.0682764	-0.0257307	-0.163322	0.317474	0.278793	0.557861	0.388608
Tl Leaves Warszawa 2	-0.488082	-0.516289	-0.0121864	-0.53432	-0.11348	-0.216429	-0.105026
	Co Roots Rudenka	Ni Roots Rudenka	Cd Roots Rudenka	Cu Roots Rudenka	Pb Roots Rudenka	Zn Roots Rudenka	Tl Roots Rudenka
Co Flowers Rudenka	-0.887504	-0.713534	0.0332429	-0.335371	0.670336	0.438749	-0.533704
Ni Flowers Rudenka	0.963511	0.929957	0.0991948	0.174987	-0.728747	-0.393023	0.69926
Cd Flowers Rudenka	-0.653888	-0.704535	-0.450895	-0.290548	0.584784	0.259383	-0.681755
Cu Flowers Rudenka	-0.47676	-0.567256	-0.772062	-0.626099	0.471284	0.574052	-0.785972
Pb Flowers Rudenka	-0.799905	-0.764195	-0.483874	-0.776482	0.823263	0.760953	-0.914394
Zn Flowers Rudenka	-0.750664	-0.537279	-0.301073	-0.836484	0.715371	0.677781	-0.660042
Tl Flowers Rudenka	0.62839	0.270006	0.45194	0.617341	-0.314152	-0.124275	0.251567
	Co Roots Warszawa 1	Ni Roots Warszawa 1	Cd Roots Warszawa 1	Cu Roots Warszawa 1	Pb Roots Warszawa 1	Zn Roots Warszawa 1	Tl Roots Warszawa 1
Co Flowers Warszawa 1	0.481565	-0.141457	-0.0265717	0.259884	-0.245772	0.274462	-0.0700593
Ni Flowers Warszawa 1	0.222993	0.548896	0.587276	0.0300612	0.447484	0.137325	0.609107
Cd Flowers Warszawa 1	0.0217525	-0.358062	-0.53526	-0.0568956	-0.544568	-0.0857593	-0.801213
Cu Flowers Warszawa 1	-0.473891	-0.392829	-0.514352	-0.906306	-0.546837	-0.825847	0.256323
Pb Flowers Warszawa 1	0.0652895	-0.324208	-0.613612	-0.508947	-0.800097	-0.436772	-0.493526
Zn Flowers Warszawa 1	-0.438997	-0.294458	-0.500746	-0.904241	-0.514015	-0.842709	0.318427
Tl Flowers Warszawa 1	0.555805	0.0498508	0.0693903	0.668989	-0.0235847	0.619169	-0.60608
	Co Roots Warszawa 2	Ni Roots Warszawa 2	Cd Roots Warszawa 2	Cu Roots Warszawa 2	Pb Roots Warszawa 2	Zn Roots Warszawa 2	Tl Roots Warszawa 2
Co Flowers Warszawa 2	0.684368	0.682461	-0.293855	0.694516	0.539708	0.595841	0.723678
Ni Flowers Warszawa 2	-0.380078	-0.256662	0.508581	0.0256949	-0.468371	-0.113286	-0.709695
Cd Flowers Warszawa 2	-0.444486	-0.551564	-0.368312	-0.761899	-0.683289	-0.866096	-0.453934
Cu Flowers Warszawa 2	-0.508436	-0.362581	0.719088	-0.120824	-0.251207	0.0208698	-0.593448
Pb Flowers Warszawa 2	-0.168571	-0.0254419	0.705454	0.0234074	-0.174634	0.0107212	-0.45042
Zn Flowers Warszawa 2	-0.254415	-0.129839	0.317883	0.0420786	-0.174342	0.138789	-0.172257
Tl Flowers Warszawa 2	0.274368	0.165288	-0.317524	-0.330739	-0.0542589	-0.457605	0.1763
	Co Soil Rudenka	Ni Soil Rudenka	Cd Soil Rudenka	Cu Soil Rudenka	Pb Soil Rudenka	Zn Soil Rudenka	Tl Soil Rudenka
Co Flowers Rudenka	-0.839135	-0.460559	0.898551	-0.741212	-0.810586	-0.911716	-0.839908
Ni Flowers Rudenka	0.828494	0.676396	-0.734367	0.453079	0.927561	0.742891	0.978007
Cd Flowers Rudenka	-0.815673	-0.701976	0.702725	-0.408931	-0.935905	-0.713863	-0.98664
Cu Flowers Rudenka	-0.612098	0.646051	0.730047	-0.695491	0.236942	-0.301249	-0.00924254
Pb Flowers Rudenka	-0.888734	0.202201	0.717318	-0.379568	-0.150623	-0.205035	-0.492012
Zn Flowers Rudenka	-0.759178	0.379508	0.573682	-0.258605	0.0697933	-0.0020806	-0.298276
Tl Flowers Rudenka	-0.0785578	0.224892	-0.752153	0.563618	-0.546904	0.149953	-0.645845
	Co Soil Warszawa 1	Ni Soil Warszawa 1	Cd Soil Warszawa 1	Cu Soil Warszawa 1	Pb Soil Warszawa 1	Zn Soil Warszawa 1	Tl Soil Warszawa 1
Co Flowers Warszawa 1	0.545226	0.456604	0.688879	0.907266	0.057599	0.817464	0.480566
Ni Flowers Warszawa 1	-0.110747	0.0686916	-0.304944	-0.596541	0.626013	-0.604471	-0.510847
Cd Flowers Warszawa 1	0.150131	-0.52889	0.597996	0.797953	-0.393988	0.758042	0.767433
Cu Flowers Warszawa 1	0.263935	0.281267	-0.504574	-0.821395	0.449203	-0.908208	-0.882154
Pb Flowers Warszawa 1	0.181801	-0.116007	0.631827	-0.0296251	0.453198	-0.21512	0.901148
Zn Flowers Warszawa 1	0.395366	0.255688	-0.426278	-0.798629	0.502799	-0.893159	-0.625965
Tl Flowers Warszawa 1	0.131693	-0.314458	0.822282	0.965676	-0.391943	0.99633	0.960127
	Co Soil Warszawa 2	Ni Soil Warszawa 2	Cd Soil Warszawa 2	Cu Soil Warszawa 2	Pb Soil Warszawa 2	Zn Soil Warszawa 2	Tl Soil Warszawa 2
Co Flowers Warszawa 2	-0.580979	0.874048	0.236983	-0.489093	0.0571353	-0.572098	-0.464834
Ni Flowers Warszawa 2	-0.855955	-0.23723	-0.365631	0.698339	-0.459093	0.628882	0.275236
Cd Flowers Warszawa 2	-0.936988	-0.962686	-0.881624	0.922053	-0.837275	0.818802	0.476201
Cu Flowers Warszawa 2	-0.696671	-0.392672	-0.323872	0.424849	-0.238265	0.740273	-0.443842
Pb Flowers Warszawa 2	-0.692668	-0.910725	-0.503183	0.987646	-0.477232	0.890343	-0.84745
Zn Flowers Warszawa 2	-0.990491	0.130922	-0.364923	0.318732	-0.449888	0.397757	-0.861921
Tl Flowers Warszawa 2	-0.617413	-0.684543	-0.71038	0.267824	-0.659452	0.207554	-0.483333
	Co Soil Rudenka	Ni Soil Rudenka	Cd Soil Rudenka	Cu Soil Rudenka	Pb Soil Rudenka	Zn Soil Rudenka	Tl Soil Rudenka
Co Leaves Rudenka	0.241114	0.661305	0.190156	-0.602334	0.499781	-0.260777	0.604008
Ni Leaves Rudenka	0.783507	0.749852	-0.621759	0.295691	0.941856	0.630039	0.998541
Cd Leaves Rudenka	0.72427	0.184382	-0.337076	-0.141975	0.320183	-0.0926601	0.635891
Cu Leaves Rudenka	-0.90843	-0.0142297	0.998605	-0.859153	-0.464206	-0.78829	-0.612646
Pb Leaves Rudenka	0.691544	0.815447	-0.454014	0.0877567	0.924364	0.466673	0.983389
Zn Leaves Rudenka	0.312623	0.989013	-0.17528	-0.0273475	0.948637	0.471026	0.824182
Tl Leaves Rudenka	0.438427	0.951217	-0.335982	0.13267	0.9879	0.599601	0.882801
	Co Soil Warszawa 1	Ni Soil Warszawa 1	Cd Soil Warszawa 1	Cu Soil Warszawa 1	Pb Soil Warszawa 1	Zn Soil Warszawa 1	Tl Soil Warszawa 1
Co Leaves Warszawa 1	0.511729	0.0536443	0.95022	0.954544	-0.156415	0.907366	0.811829
Ni Leaves Warszawa 1	-0.321061	-0.0382655	-0.728002	-0.651884	0.569818	-0.696226	-0.870251
Cd Leaves Warszawa 1	-0.22627	0.277707	-0.951769	-0.994589	0.0822782	-0.959365	-0.908666
Cu Leaves Warszawa 1	0.0797036	0.0979867	0.203037	-0.24898	0.784265	-0.431371	0.466388
Pb Leaves Warszawa 1	-0.0463478	0.352947	-0.778411	-0.92273	0.46711	-0.970071	-0.965913
Zn Leaves Warszawa 1	0.31681	0.0378075	0.916822	0.706418	0.315211	0.561973	0.834371
Tl Leaves Warszawa 1	0.0177315	0.343889	-0.283561	-0.697682	0.490318	-0.675317	-0.538484
	Co Soil Warszawa 2	Ni Soil Warszawa 2	Cd Soil Warszawa 2	Cu Soil Warszawa 2	Pb Soil Warszawa 2	Zn Soil Warszawa 2	Tl Soil Warszawa 2
Co Leaves Warszawa 2	-0.977658	-0.969812	-0.9927	0.952186	-0.97576	0.925893	-0.928568
Ni Leaves Warszawa 2	-0.889133	-0.618381	-0.797084	0.781548	-0.816483	0.937208	-0.979085
Cd Leaves Warszawa 2	0.821116	0.335063	0.478165	-0.779619	0.651207	-0.632756	-0.91766
Cu Leaves Warszawa 2	0.967916	0.990857	0.970475	-0.871709	0.909706	-0.909675	ND
Pb Leaves Warszawa 2	0.990457	0.947301	0.965835	-0.939601	0.929886	-0.97235	-0.720108
Zn Leaves Warszawa 2	0.978598	0.966019	0.987423	-0.935089	0.955835	-0.954464	-0.964233
Tl Leaves Warszawa 2	0.387032	-0.114863	-0.109342	-0.423335	0.0989493	-0.273544	-0.818686
