# Supplementary material for: A comprehensive analysis of chemical and biological pollutants (natural and anthropogenic origin) of soil and dandelion (Taraxacum officinale) samples
Source: PLoS One. 2023 Jan 20;18(1):e0280810. doi: 10.1371/journal.pone.0280810 (PMC9858760; doi:10.1371/journal.pone.0280810)
Supplement: S6 Table — (XLSX) [file pone.0280810.s007.xlsx]

## Sheet: Raw data
SupplementaryTable 6 - Raw data: (A) concentration of heavy metals, (B) soil pH
(A) Concentration of heavy metals (mg/kg ± SD)
R- Rudenka; W1 - Warszawa 1; W2 - Warszawa 2
	Co Flowers R	Ni Flowers R	Cd Flowers R	Cu FlowersR	Pb Flowers R	Zn Flowers R	Tl Flowers R	Co Flowers W1	Ni Flowers W1	Cd Flowers W1	Cu Flowers W1	Pb Flowers W1	Zn Flowers W1	Tl Flowers W1	Co Flowers W2	Ni Flowers W2	Cd Flowers W2	Cu Flowers W2	Pb Flowers W2	Zn Flowers W2	Tl Flowers W2	Co Leaves R	Ni Leaves R	Cd Leaves R	Cu Leaves R	Pb Leaves R	Zn Leaves R	Tl Leaves R	Co Leaves W1	Ni Leaves W1	Cd Leaves W1	Cu Leaves W1	Pb Leaves W1	Zn Leaves W1	Tl Leaves W1	Co Leaves W2	Ni Leaves W2	Cd Leaves W2	Cu Leaves W2	Pb Leaves W2	Zn Leaves W2	Tl Leaves W2	Co Roots R	Ni Roots R	Cd Roots R	Cu Roots R	Pb Roots R	Zn Roots R	Tl Roots R
	0.257	7.049	0.97462	18.5	29.855	32.965	0.74	0.366	4.181	0.449205	15	24.885	29.26	1.04	0.366	4.898	0.226986	22	64.015	36.77	0.893	0.383	4.108	1.41	14	45.015	28.71	1.33	0.663	10.762	0.396275	23	21.51	66.83	0.718	0.335	6.401	0.28323	21.5	108.19	62.46	0.412	1.377	9.714	1.53447	18.5	30.66	21.18	1.41
	0.274	6.861	0.983275	24.5	43.56	36.63	0.513	0.4	4.006	0.55316	23.5	34.12	35.605	0.766	0.277	4.415	0.220145	24	63.845	35.075	1.13	0.405	4.127	1.18702	15	47.315	34.012	2.58	0.708	11.319	0.37777	28	25.885	73.82	0.428	0.357	6.507	0.365505	21	98.98	60.255	1.46	1.19	9.33	1.53392	15.5	48.365	26.345	1.01
	0.269	6.351	0.99123	24.5	39.945	34.265	27.47	0.838	4.26	0.399835	24.5	35.35	35.23	0.796	0.221	5.051	0.38322	27.5	65.615	35.85	0.756	0.277	3.749	1.18493	15	44.545	28.265	2.07	0.757	9.761	0.447245	27.5	26.565	78.56	0.979	0.359	6.039	0.32547	21	90.955	59.97	1.13	1.208	7.718	1.56766	17.5	49	26.26	0.852
	0.261	6.289	1.23731	27	45.25	34.97	20.62	0.49	4.347	0.590305	25.5	37.62	35.64	0.798	0.255	4.778	0.28236	29	72.32	39.34	0.99	0.282	3.606	1.07682	15	34.685	25.88	1.34	0.607	10.392	0.59526	26.5	24.545	71.775	0.718	0.445	6.912	0.381315	21	98.27	62.785	1.49	1.011	7.39	1.46806	16.5	51.52	25.4	0.746
	0.294	5.323	1.11783	30	50.105	37.04	0.982	0.371	3.601	0.62736	25.5	36.315	35.445	0.668	0.251	4.977	0.19328	31	79.555	38.525	1.02	0.358	3.087	1.04294	15	36.56	26.445	1.13	0.662	10.082	0.45142	27	25.49	74.62	0.62	0.448	6.664	0.308115	20.5	90.095	56.735	1.05	0.651	6.362	1.42376	16.5	49.665	25.21	0.72
	0.301	5.03	1.13362	21	44.245	36.24	0.629	0.287	4.081	0.384785	27.5	29.46	38	0.29996	0.223	4.671	0.521345	22.5	64.76	34.17	1.42	0.342	3.235	0.92182	15	31.52	25.405	0.144	0.542	11.252	0.919565	25.5	30.465	61.805	0.756	0.568	6.616	0.30193	20	64.085	51.795	1.15	0.664	6.612	1.59102	17	57.705	25.665	0.831
	0.324	5.018	1.126	22.5	39.31	34.68	27.02	0.317	5.719	0.144265	27	29.39	37.84	0.136	0.276	5.222	0.452735	26	64.79	38.245	0.997	0.401	3.398	1.3096	15.5	37.13	26.44	0.203	0.478	14.65	0.889825	27	34.77	65.985	1.76	0.577	7.323	0.243385	20	52.825	50.225	0.411			1.50721	18.5	49.46	26.745
			1.07572	24.5	40.115	34.675	25.1	0.355	4.077	0.37613	27	26.615	35.645	0.333	0.309	5.219	0.503505	29.5	78.66	39.575	2.02	0.376	3.647	1.7065	15	71.955	33.19	0.11	0.54	13.511	0.928435	26.5	35.03	63.4	0.607	0.619	7.743	0.29826	19.5	50.855	49.05	1.41			1.37807	16.5	43.15	24.56
			0.83183	31	51.6	39.025	0.451	0.47	4.504	0.54621	30	35.355	40.415	1.01	0.293	5.406	0.46705	30	75.83	39.195	1.05			1.68488	14	69.12	31.49	1.01	0.465	11.758	0.84975	25	31.185	60.485		0.591	6.589	0.28503	20	53.625	50.23	0.833			1.42536	17.5	47.665	24.855
			0.679665	22.5	33.77	34.625	0.539	0.574	4.473	0.57398	30	35.16	40.78	0.675	0.346	5.098	0.528795	32.5	85.855	40.915				1.86777	16.5	97.72	33.8	1.24	0.486	14.453	0.798135	24.5	32.74	61.195				0.385815	20.5	59.33	51	0.644			0.8766	17	31.665	24.415
			0.649645	23	33.465	36.04		0.121	3.689	0.566775	28.5	30.015	40.14		0.188	4.412	0.559185	33	90.97	41.005				1.71714	15	76.88	31.725	0.846	0.422	11	0.550485	26	24.54	62.185				0.304455	18	61.675	70.8				0.819365	17.5	37.01	26.195
			0.73944	22.5	31.36	35.28		0.114	3.53	0.492815	30	30.36	40.795		0.179	4.43	0.571615	34.5	92.92	44.615								0.726	0.339	10.62	0.72496	26.5	24.4	63.125				0.291795	18.5	66.065	69.41				0.89675	17	37.87	25.96
			0.74422	23.5	34.185	37.245		0.071	2.825	0.408295	27.5	25.785	37.4		0.136	4.57	0.531685	33.5	90.65	40.905									0.458	11.461	0.682875	26	24.395	63.54				0.26231	18	66.79	69.945				0.988715	17	41.025	26.175
			0.493905	21.5	21.1	35		0.092	2.849	0.64274	34.5	36.505	47.275		0.173	5.441	0.63679	37.5	115.97	44.805									0.398	10.795	0.569935	26	22.575	60.97				0.15912	18.5	75.875	68.955				1.19447	10.5	42.95	22.94
			0.52093	21.5	19.81	35.865		0.116	2.771	0.32805	28.5	27.58	39.445		0.166	4.791	0.604995	34	88.51	41.195									0.429	11.283	0.77555	28.5	26.025	66.38				0.40805	19	122.515	72.28				0.82177	17	43.15	24.92
			0.50373	21	19.665	34.205		0.116	2.673																				0.519	13.972															0.867315	16	39.545	23.625
			0.943105	21.5	22.275	35.36																																							1.15908	15	36.505	22.46
			0.53995	21	20.03	34.87																																							1.07034	16	40.47	23.25
			0.61097	23	29.465	35.17
			0.61453	20	23.12	32.935
			0.49881	20	21.605	34.405
Mean	0.282857	5.98871	0.810016	23.0714	33.0398	35.309	10.4064	0.318625	3.84912	0.472261	26.9667	31.6343	37.9277	0.652196	0.243933	4.89193	0.445579	29.7667	79.6177	39.3457	1.14178	0.353	3.61963	1.37358	15	53.8586	29.5784	1.06075	0.529562	11.6919	0.663832	26.2333	27.3413	66.3117	0.82325	0.477667	6.75489	0.306919	19.8	77.342	60.393	0.999	1.01683	7.85433	1.22911	16.5	43.1878	24.7867	0.928167
SD	0.0225606	0.793825	0.24276	3.03662	10.2274	1.37937	12.0814	0.205685	0.780841	0.130105	4.12499	4.18831	3.84546	0.287487	0.0659883	0.336996	0.143178	4.47164	14.2932	2.9942	0.353834	0.0466369	0.352554	0.308558	0.639602	20.5994	3.19128	0.716179	0.115768	1.51547	0.187525	1.33998	4.20779	5.52552	0.382873	0.106348	0.480515	0.0605589	1.1225	21.7528	8.23216	0.388456	0.275261	1.26758	0.284148	1.69967	6.94549	1.5056	0.234741
(B) The acidity (mean pH ± SD) of the soil surrounding the Taraxacum officinale roots
	Rudenka	Warszawa 1	Warszawa 2
	7.034	6.988	6.91
	7.06	6.962	6.971
	7.2	7.065	6.933
	7.124	7.014	6.941
Mean	7.1045	7.00725	6.93875
SD	0.0740518	0.0439649	0.0251976
[truncated: 35 more columns]
