# Supplementary material for: A comprehensive analysis of chemical and biological pollutants (natural and anthropogenic origin) of soil and dandelion (Taraxacum officinale) samples
Source: PLoS One. 2023 Jan 20;18(1):e0280810. doi: 10.1371/journal.pone.0280810 (PMC9858760; doi:10.1371/journal.pone.0280810)
Supplement: S7 Table — (XLSX) [file pone.0280810.s008.xlsx]

## Sheet: Microorganisms
Supplentary Table 7 - Raw data of microorganisms isolated from various parts of Taraxacum officinale plants and soil
(A) Anaerobic and aerobic bacteria (CFU/mg of dried sample)
	Rudenka Flowers Anaerobes	Rudenka Flowers Aerobes	Rudenka Leaves Anaerobes	Rudenka Leaves Aerobes	Rudenka Roots Anaerobes	Rudenka Roots Aerobes	Rudenka Soil Anaerobes	Rudenka Soil Aerobes	Warszawa 1 Flowers Anaerobes	Warszawa 1 Flowers Aerobes	Warszawa 1 Leaves Anaerobes	Warszawa 1 Leaves Aerobes	Warszawa 1 Roots Anaerobes	Warszawa 1 Roots Aerobes	Warszawa 1 Soil Anaerobes	Warszawa 1 Soil Aerobes	Warszawa 2 Flowers Anaerobes	Warszawa 2 Flowers Aerobes	Warszawa 2 Leaves Anaerobes	Warszawa 2 Leaves Aerobes	Warszawa 2 Roots Anaerobes	Warszawa 2 Roots Aerobes	Warszawa 2 Soil Anaerobes	Warszawa 2Soil Aerobes
	9	21	544	320	492	499	490	639	330	524	273	172	178	171	595	295	267	527	471	527	518	156	268	589
	19	22	94	310	379	385	209	624	356	282	152	143	297	146	416	585	341	298	632	544	575	165	222	659
	4	20	277	413	639	493	334	384	511	569	120	172	292	144	473	364	398	196	346	632	398	137	265	619
	25	20	281	540	632	491	364	605			105	204	324	123	474	285	536	372	514	356	434	150	318	841
Mean	14.25	20.75	299	395.75	535.5	467	349.25	563	399	458.333	162.5	172.75	272.75	146	489.5	382.25	385.5	348.25	490.75	514.75	481.25	152	268.25	677
SD	9.5	0.957427	185.165	106.766	124.377	54.7723	115.37	120.142	97.8621	154.358	76.2299	24.9182	64.7115	19.6469	75.3768	139.655	113.767	139.309	118.089	115.405	80.2138	11.7473	39.263	113.031
(B) Fungi (CFU/mg of dried sample)
Spplementary Table 7- Raw data (A) Fungi isolated from various parts of Taraxacum officinale plants (CFU/mg of dried sample; mean ± SD)
	Rudenka Flowers	Rudenka Leaves	Rudenka Roots	Rudenka Soil	Warszawa 1 Flowers	Warszawa 1 Leaves	Warszawa 1 Roots	Warszawa 1 Soil	Warszawa 1 Flowers	Warszawa 2 Leaves	Warszawa 2 Roots	Warszawa 2 Soil
	1037	3795	655	655	521	2143	638	11483	164	222	211	2891
	631	223	4585	218	951	714	213	9012	302	481	341	4082
	309	2076	437	713	190	472	4152	10057	56	106	196	3702
	985	198	1092	249	570	852	903	8799	327	314	402	4812
Mean	740.5	1573	1692.25	458.75	558	1045.25	1476.5	9837.75	212.25	280.75	287.5	3871.75
SD	339.546	1722.73	1947.63	261.478	311.655	748.497	1806.17	1226.89	126.445	158.319	100.328	799.783
